# Supplementary material for: Effectiveness and Safety of Progressive Loading–Motion Style Acupuncture Treatment for Acute Low Back Pain after Traffic Accidents: A Randomized Controlled Trial
Source: Healthcare (Basel). 2023 Nov 10;11(22):2939. doi: 10.3390/healthcare11222939 (PMC10671479; doi:10.3390/healthcare11222939)
Supplement: Supplementary file 1 [file healthcare-11-02939-s001.zip]

Archive with 1 entries (1 files):
- healthcare-2673726-supplementary.pdf
